# Supplementary material for: Assessment of muscle oxygenation following eccentric exercise-induced muscle damage using near-infrared spectroscopy
Source: PLoS One. 2026 Feb 2;21(2):e0341963. doi: 10.1371/journal.pone.0341963 (PMC12863531; doi:10.1371/journal.pone.0341963)
Supplement: S1 File — Custom MATLAB script used to extract mean ± SD values from image-based figures reporting muscle oxygen saturation data. The script allows calibration against a known Y-axis scale (e.g., TSI%), manual selection of mean data points and error bars, and outputs oxygen saturation values and standard deviations. This tool facilitates the digitisation of published figures where raw data are unavailable, enabling use in meta-analyses or retrospective power calculations. (TXT) [file pone.0341963.s001.txt]

% =========================================================================
% Author: Dr Chris McManus
% Affiliation: School of Sport, Rehabilitation and Exercise Sciences,
%              University of Essex
% Contact: [cmcman@essex.ac.uk]
%
% Description:
% This script extracts mean ± SD values from graphical plots using manual 
% pixel selection. It was developed to support digitisation of data from 
% published figures where raw data are unavailable.
%
% Current configuration:
% Designed for use with:
% Ahmadi S, Sinclair PJ, Davis GM. (2008). 
% "Muscle oxygenation after downhill walking-induced muscle damage."
% Clinical Physiology and Functional Imaging, 28(1): 55–63. [Figure 4a]
%
% Use case:
% - Calibrate vertical pixel positions to oxygen saturation values
% - Digitise mean data points and corresponding error bars (SD)
% - Output structured table of O₂Sat values for further analysis
%
% Citation:
% If using or adapting this script, please cite the original study above 
% and acknowledge this script in your methods or supplementary material.
% =========================================================================
% === Digitise Mean ± SD Data Points from an Image ===
clear; close all; clc;

% --- Load Image ---
img = imread('CaptureBIG.JPG'); % Ensure filename matches
figure;
imshow(img);
title('Click Y-axis: 70% (top), then 63% (bottom)');

% --- Calibration: Click top (70%) then bottom (63%) tick marks ---
disp('Click on the Y-axis at 70% (top of plot)...');
[x70, y70] = ginput(1);
fprintf('70%% clicked at pixel Y = %.1f\n', y70);

disp('Click on the Y-axis at 63% (bottom of plot)...');
[x63, y63] = ginput(1);
fprintf('63%% clicked at pixel Y = %.1f\n', y63);

% --- Error handling ---
if y70 == y63
    error('Calibration failed: y70 and y63 are the same. Select distinct positions.');
end

% --- Calculate pixel to O2Sat conversion ---
O2_high = 70;
O2_low = 63;
slope = (O2_low - O2_high) / (y63 - y70);
intercept = O2_high - slope * y70;

% --- Feedback on calibration ---
fprintf('\nCalibration equation:\nO2Sat = %.4f * y + %.4f\n', slope, intercept);
fprintf('Validation:\n  At y = %.1f → O2Sat = %.2f%%\n', y70, slope * y70 + intercept);
fprintf('  At y = %.1f → O2Sat = %.2f%%\n', y63, slope * y63 + intercept);

% --- Visualise calibration line ---
hold on;
x_pos = mean([x70, x63]); % Approximate x-location of y-axis
line([x_pos, x_pos], [y70, y63], 'Color', 'g', 'LineStyle', '--', 'LineWidth', 1.5);
text(x_pos + 10, y70, '70%', 'Color', 'g', 'FontSize', 10);
text(x_pos + 10, y63, '63%', 'Color', 'g', 'FontSize', 10);

% --- Click mean data points ---
numPoints = 6;
y_means = zeros(1, numPoints);
fprintf('\nClick the centre of each mean data point (black circle), left to right...\n');
for i = 1:numPoints
    [~, y_means(i)] = ginput(1);
    O2_i = slope * y_means(i) + intercept;
    fprintf('Point %d: y = %.1f → O₂Sat = %.2f%%\n', i, y_means(i), O2_i);
end
O2Sat_means = slope * y_means + intercept;

% --- Click error bars (top then bottom) ---
y_top = zeros(1, numPoints);
y_bot = zeros(1, numPoints);

fprintf('\nClick TOP of each error bar...\n');
for i = 1:numPoints
    [~, y_top(i)] = ginput(1);
end

fprintf('Click BOTTOM of each error bar...\n');
for i = 1:numPoints
    [~, y_bot(i)] = ginput(1);
end

O2Sat_top = slope * y_top + intercept;
O2Sat_bot = slope * y_bot + intercept;
SD = (O2Sat_top - O2Sat_bot) / 2;

% --- Final Output Table ---
fprintf('\n--- Extracted O₂ Saturation Values ---\n');
T = table((1:numPoints)', round(O2Sat_means', 2), round(SD', 2), ...
    'VariableNames', {'Point', 'Mean_O2Sat_percent', 'SD'});
disp(T);

% --- Optional: Annotate on image ---
for i = 1:numPoints
    text(i * 100, y_means(i) - 10, sprintf('%.1f ± %.1f', O2Sat_means(i), SD(i)), ...
        'Color', 'r', 'FontSize', 10, 'FontWeight', 'bold');
end
